# Supplementary material for: Connectivity in Large-Scale Resting-State Brain Networks Is Related to Motor Learning: A High-Density EEG Study
Source: Brain Sci. 2022 Apr 21;12(5):530. doi: 10.3390/brainsci12050530 (PMC9138969; doi:10.3390/brainsci12050530)
Supplement: Supplementary file 1 [file brainsci-12-00530-s001.zip]

Archive with 1 entries (1 files):
- brainsci-1654643-supplementary.pdf
